# Supplementary material for: RIG-I is an intracellular checkpoint that limits CD8+ T-cell antitumour immunity
Source: EMBO Mol Med. 2024 Sep 25;16(11):3005–25. doi: 10.1038/s44321-024-00136-9 (PMC11555380; doi:10.1038/s44321-024-00136-9)
Supplement: Supplementary file 3 — Dataset EV1 [file 44321_2024_136_MOESM3_ESM.xlsx]

## Sheet: Up_DEGs_Enrichment_Analysis_GO
Dataset EV1. RNA-seq analysis and enrichment of differentially expressed genes/signalling pathways in spleens of Rig-I+/+ and Rig-I-/- mice.
ONTOLOGY	ID	Description	GeneRatio	BgRatio	pvalue	p.adjust	qvalue	geneID	Count
BP	GO:0001909	leukocyte mediated cytotoxicity	14/325	145/23355	1.63575e-08	5.23595e-05	4.7889e-05	Il18rap/Klrb1c/Klre1/Klrd1/Klrk1/Klrc1/Prf1/Gzmm/Elane/F2rl1/Ctsg/Gzmb/Il7r/H2-Q10	14
BP	GO:0001906	cell killing	16/325	205/23355	3.26126e-08	5.23595e-05	4.7889e-05	Il18rap/Cd59a/Klrb1c/Klre1/Klrd1/Klrk1/Klrc1/Ccr5/Prf1/Gzmm/Elane/F2rl1/Ctsg/Gzmb/Il7r/H2-Q10	16
BP	GO:0031341	regulation of cell killing	12/325	128/23355	2.41689e-07	0.000258688	0.000236601	Il18rap/Cd59a/Klrb1c/Klre1/Klrd1/Klrk1/Klrc1/Ccr5/Prf1/F2rl1/Il7r/H2-Q10	12
BP	GO:0002456	T cell mediated immunity	12/325	134/23355	3.9844e-07	0.000319848	0.000292539	Il18r1/Il18rap/Fut7/Klrd1/Klrc1/Ccr2/Prf1/Gzmm/Tbx21/Gzmb/Il7r/H2-Q10	12
BP	GO:0032103	positive regulation of response to external stimulus	19/325	405/23355	4.61698e-06	0.00225367	0.00206125	Il18rap/Fn1/Fcer1a/Tafa3/Cmklr1/Klrb1c/Klre1/Klrd1/Klrk1/Il16/Dapk2/Ccr4/Ccr2/Ccr5/Irgm2/Ccl5/F2rl1/Tnfsf14/Cxcr3	19
BP	GO:0002706	regulation of lymphocyte mediated immunity	13/325	199/23355	4.70321e-06	0.00225367	0.00206125	Il18r1/Il18rap/Fcer1a/Fut7/Klrb1c/Klre1/Klrd1/Klrk1/Klrc1/Ccr2/Tbx21/Il7r/H2-Q10	13
BP	GO:0002703	regulation of leukocyte mediated immunity	15/325	264/23355	4.91301e-06	0.00225367	0.00206125	Il18r1/Il18rap/Fcer1a/Fut7/Klrb1c/Klre1/Klrd1/Klrk1/Klrc1/Ccr2/Tbx21/F2rl1/Il7r/H2-Q10/Ms4a2	15
BP	GO:0031343	positive regulation of cell killing	9/325	95/23355	7.20683e-06	0.00266558	0.00243799	Il18rap/Klrb1c/Klre1/Klrd1/Klrk1/Ccr5/Prf1/F2rl1/H2-Q10	9
BP	GO:0050727	regulation of inflammatory response	17/325	344/23355	7.47126e-06	0.00266558	0.00243799	Fcer1a/Fut7/Tafa3/Smpdl3b/Hgf/Usp18/Il16/Slc7a2/Casp1/Cx3cr1/Ccr2/Ccr5/Alox15/Ccl5/Cma1/Cd200r3/Dagla	17
BP	GO:0045123	cellular extravasation	8/325	75/23355	9.68476e-06	0.00310978	0.00284426	Fut7/Add2/Cx3cr1/Ccr2/Prtn3/Elane/Ccl5/Itga1	8
BP	GO:0050900	leukocyte migration	17/325	364/23355	1.55513e-05	0.00453956	0.00415197	Fut7/Cmklr1/Add2/Il16/Dapk2/Mst1/Cx3cr1/Ccr2/Prtn3/Elane/Ccl5/Ccl9/Tbx21/F2rl1/Itga1/Tnfsf14/Cxcr3	17
BP	GO:0001910	regulation of leukocyte mediated cytotoxicity	9/325	107/23355	1.90087e-05	0.0050864	0.00465212	Il18rap/Klrb1c/Klre1/Klrd1/Klrk1/Klrc1/F2rl1/Il7r/H2-Q10	9
BP	GO:0055074	calcium ion homeostasis	20/325	496/23355	2.37899e-05	0.00587611	0.00537441	Atp2b4/Fasl/P2ry1/Camk2n1/Cmklr1/1600014C10Rik/Trpc1/Ccr4/Plcd1/Cx3cr1/Ccr2/Ccr5/Tbxa2r/Stc2/Ccl5/F2rl1/Hrh4/Ms4a2/Slc35g1/Cxcr3	20
BP	GO:0060326	cell chemotaxis	15/325	304/23355	2.61509e-05	0.00599789	0.00548579	Hgf/Cmklr1/Il16/Dapk2/Mst1/Ccr4/Cx3cr1/Ccr2/Ccr5/Ccl5/Ccl9/F2rl1/Itga1/Tnfsf14/Cxcr3	15
BP	GO:0050921	positive regulation of chemotaxis	10/325	146/23355	3.95101e-05	0.00815628	0.00745989	Fn1/Cmklr1/Il16/Dapk2/Ccr4/Ccr2/Ccl5/F2rl1/Tnfsf14/Cxcr3	10
BP	GO:0042269	regulation of natural killer cell mediated cytotoxicity	6/325	46/23355	4.06417e-05	0.00815628	0.00745989	Il18rap/Klrb1c/Klre1/Klrd1/Klrk1/Klrc1	6
BP	GO:0045954	positive regulation of natural killer cell mediated cytotoxicity	5/325	29/23355	4.56693e-05	0.00823401	0.00753099	Il18rap/Klrb1c/Klre1/Klrd1/Klrk1	5
BP	GO:0002697	regulation of immune effector process	18/325	437/23355	4.62105e-05	0.00823401	0.00753099	Il18r1/Il18rap/Fcer1a/Fut7/Cd59a/Klrb1c/Klre1/Klrd1/Klrk1/Klrc1/Il27/Ccr2/Ccl5/Tbx21/F2rl1/Il7r/H2-Q10/Ms4a2	18
BP	GO:0006874	cellular calcium ion homeostasis	19/325	480/23355	4.8722e-05	0.00823401	0.00753099	Atp2b4/Fasl/P2ry1/Cmklr1/1600014C10Rik/Trpc1/Ccr4/Plcd1/Cx3cr1/Ccr2/Ccr5/Tbxa2r/Stc2/Ccl5/F2rl1/Hrh4/Ms4a2/Slc35g1/Cxcr3	19
BP	GO:0002715	regulation of natural killer cell mediated immunity	6/325	48/23355	5.20162e-05	0.00828466	0.00757731	Il18rap/Klrb1c/Klre1/Klrd1/Klrk1/Klrc1	6
BP	GO:0002717	positive regulation of natural killer cell mediated immunity	5/325	30/23355	5.41818e-05	0.00828466	0.00757731	Il18rap/Klrb1c/Klre1/Klrd1/Klrk1	5
BP	GO:0001913	T cell mediated cytotoxicity	7/325	71/23355	5.87439e-05	0.00857394	0.00784189	Klrd1/Klrc1/Prf1/Gzmm/Gzmb/Il7r/H2-Q10	7
BP	GO:0030595	leukocyte chemotaxis	12/325	220/23355	6.4611e-05	0.00902026	0.0082501	Cmklr1/Il16/Dapk2/Mst1/Cx3cr1/Ccr2/Ccl5/Ccl9/F2rl1/Itga1/Tnfsf14/Cxcr3	12
BP	GO:0002709	regulation of T cell mediated immunity	8/325	99/23355	7.3649e-05	0.0094816	0.00867205	Il18r1/Fut7/Klrd1/Klrc1/Ccr2/Tbx21/Il7r/H2-Q10	8
BP	GO:0031349	positive regulation of defense response	13/325	259/23355	7.55746e-05	0.0094816	0.00867205	Il18rap/Fcer1a/Tafa3/Klrb1c/Klre1/Klrd1/Klrk1/Il16/Ccr2/Ccr5/Irgm2/Ccl5/F2rl1	13
BP	GO:0050920	regulation of chemotaxis	12/325	224/23355	7.67741e-05	0.0094816	0.00867205	Fn1/Cmklr1/Il16/Dapk2/Ryk/Mst1/Ccr4/Ccr2/Ccl5/F2rl1/Tnfsf14/Cxcr3	12
BP	GO:0051480	regulation of cytosolic calcium ion concentration	16/325	377/23355	8.59873e-05	0.00959607	0.00877675	Atp2b4/Fasl/P2ry1/Cmklr1/Trpc1/Ccr4/Plcd1/Cx3cr1/Ccr2/Ccr5/Tbxa2r/F2rl1/Hrh4/Ms4a2/Slc35g1/Cxcr3	16
BP	GO:0050901	leukocyte tethering or rolling	5/325	33/23355	8.72043e-05	0.00959607	0.00877675	Fut7/Add2/Cx3cr1/Ccr2/Elane	5
BP	GO:0001915	negative regulation of T cell mediated cytotoxicity	3/325	7/23355	8.96549e-05	0.00959607	0.00877675	Klrd1/Klrc1/Il7r	3
BP	GO:0002220	innate immune response activating cell surface receptor signaling pathway	3/325	7/23355	8.96549e-05	0.00959607	0.00877675	Klre1/Klrd1/Klrk1	3
BP	GO:0002705	positive regulation of leukocyte mediated immunity	10/325	166/23355	0.00011618	0.012034	0.0110065	Il18r1/Il18rap/Fcer1a/Klrb1c/Klre1/Klrd1/Klrk1/Tbx21/F2rl1/H2-Q10	10
BP	GO:0002274	myeloid leukocyte activation	12/325	238/23355	0.000136168	0.0136636	0.012497	Il18rap/Fcer1a/Tafa3/Klrk1/Il16/Slc7a2/Casp1/Cx3cr1/Ccr2/Ccl5/F2rl1/Ms4a2	12
BP	GO:0002758	innate immune response-activating signal transduction	3/325	8/23355	0.000141968	0.013814	0.0126345	Klre1/Klrd1/Klrk1	3
BP	GO:0002704	negative regulation of leukocyte mediated immunity	6/325	58/23355	0.000152689	0.0144201	0.0131889	Klre1/Klrd1/Klrc1/Ccr2/Tbx21/Il7r	6
BP	GO:0001912	positive regulation of leukocyte mediated cytotoxicity	7/325	83/23355	0.000159094	0.0145957	0.0133495	Il18rap/Klrb1c/Klre1/Klrd1/Klrk1/F2rl1/H2-Q10	7
BP	GO:0002710	negative regulation of T cell mediated immunity	4/325	21/23355	0.000182719	0.0151917	0.0138946	Klrd1/Klrc1/Tbx21/Il7r	4
BP	GO:0010818	T cell chemotaxis	4/325	21/23355	0.000182719	0.0151917	0.0138946	Ccr2/Ccl5/Tnfsf14/Cxcr3	4
BP	GO:0017121	plasma membrane phospholipid scrambling	4/325	21/23355	0.000182719	0.0151917	0.0138946	Fasl/Xkr8/Slc4a1/Xkr6	4
BP	GO:0042267	natural killer cell mediated cytotoxicity	6/325	60/23355	0.000184515	0.0151917	0.0138946	Il18rap/Klrb1c/Klre1/Klrd1/Klrk1/Klrc1	6
BP	GO:0002708	positive regulation of lymphocyte mediated immunity	9/325	145/23355	0.000202814	0.0162809	0.0148908	Il18r1/Il18rap/Fcer1a/Klrb1c/Klre1/Klrd1/Klrk1/Tbx21/H2-Q10	9
BP	GO:0002228	natural killer cell mediated immunity	6/325	62/23355	0.000221359	0.0173362	0.015856	Il18rap/Klrb1c/Klre1/Klrd1/Klrk1/Klrc1	6
BP	GO:0002819	regulation of adaptive immune response	11/325	216/23355	0.000235979	0.0180412	0.0165008	Il18r1/Fcer1a/Fut7/Klrd1/Klrc1/Il27/Ccr2/Alox15/Tbx21/Il7r/H2-Q10	11
BP	GO:0002685	regulation of leukocyte migration	11/325	217/23355	0.000245557	0.0183368	0.0167712	Fut7/Cmklr1/Dapk2/Mst1/Cx3cr1/Ccr2/Elane/Ccl5/F2rl1/Tnfsf14/Cxcr3	11
BP	GO:0036230	granulocyte activation	5/325	41/23355	0.000251401	0.0183466	0.0167801	Il18rap/Il16/Ccr2/Ccl5/F2rl1	5
BP	GO:0007204	positive regulation of cytosolic calcium ion concentration	14/325	333/23355	0.000259841	0.0185411	0.016958	Fasl/P2ry1/Cmklr1/Trpc1/Ccr4/Plcd1/Cx3cr1/Ccr2/Ccr5/Tbxa2r/F2rl1/Hrh4/Ms4a2/Cxcr3	14
BP	GO:0070782	phosphatidylserine exposure on apoptotic cell surface	3/325	10/23355	0.000297981	0.0208004	0.0190244	Fasl/Xkr8/Xkr6	3
BP	GO:0050777	negative regulation of immune response	9/325	156/23355	0.000349245	0.0238601	0.0218229	Cd59a/Smpdl3b/Klre1/Klrd1/Klrc1/Ccr2/Alox15/Tbx21/Il7r	9
BP	GO:0001911	negative regulation of leukocyte mediated cytotoxicity	4/325	25/23355	0.000369621	0.0247261	0.022615	Klre1/Klrd1/Klrc1/Il7r	4
BP	GO:0019722	calcium-mediated signaling	10/325	193/23355	0.000392664	0.02504	0.0229021	Atp2b4/Fcer1a/Cmklr1/Ccr4/Cx3cr1/Ccr2/Ccr5/Irgm2/Ncald/Cxcr3	10
BP	GO:0002699	positive regulation of immune effector process	12/325	268/23355	0.000404104	0.02504	0.0229021	Il18r1/Il18rap/Fcer1a/Klrb1c/Klre1/Klrd1/Klrk1/Ccr2/Tbx21/F2rl1/H2-Q10/Ms4a2	12
BP	GO:0070944	neutrophil-mediated killing of bacterium	3/325	11/23355	0.000405506	0.02504	0.0229021	Elane/F2rl1/Ctsg	3
BP	GO:1903238	positive regulation of leukocyte tethering or rolling	3/325	11/23355	0.000405506	0.02504	0.0229021	Fut7/Ccr2/Elane	3
BP	GO:0002449	lymphocyte mediated immunity	16/325	435/23355	0.000430735	0.026096	0.0238679	Il18r1/Il18rap/Fcer1a/Fut7/Klrb1c/Klre1/Klrd1/Klrk1/Klrc1/Ccr2/Prf1/Gzmm/Tbx21/Gzmb/Il7r/H2-Q10	16
BP	GO:0032609	interferon-gamma production	8/325	129/23355	0.000457865	0.027226	0.0249014	Il18r1/Il18rap/Klre1/Klrk1/Il27/Eomes/Ccr2/F2rl1	8
BP	GO:0051354	negative regulation of oxidoreductase activity	4/325	27/23355	0.000501684	0.0287662	0.0263101	Atp2b4/Etfbkmt/Slc4a1/Gzma	4
BP	GO:0051883	killing of cells in other organism involved in symbiotic interaction	4/325	27/23355	0.000501684	0.0287662	0.0263101	Ccr5/Elane/F2rl1/Ctsg	4
BP	GO:0002822	regulation of adaptive immune response based on somatic recombination of immune receptors built from immunoglobulin superfamily domains	10/325	200/23355	0.000519383	0.0288755	0.0264101	Il18r1/Fcer1a/Fut7/Klrd1/Klrc1/Il27/Ccr2/Tbx21/Il7r/H2-Q10	10
BP	GO:0002707	negative regulation of lymphocyte mediated immunity	5/325	48/23355	0.000530568	0.0288755	0.0264101	Klre1/Klrd1/Klrc1/Tbx21/Il7r	5
BP	GO:0061756	leukocyte adhesion to vascular endothelial cell	5/325	48/23355	0.000530568	0.0288755	0.0264101	Fut7/Add2/Cx3cr1/Ccr2/Elane	5
BP	GO:0002820	negative regulation of adaptive immune response	5/325	49/23355	0.000584202	0.0312646	0.0285952	Klrd1/Klrc1/Alox15/Tbx21/Il7r	5
BP	GO:0072676	lymphocyte migration	7/325	104/23355	0.000635217	0.0334374	0.0305825	Fut7/Ccr2/Ccl5/Ccl9/Tbx21/Tnfsf14/Cxcr3	7
BP	GO:0031342	negative regulation of cell killing	4/325	29/23355	0.000664247	0.0344016	0.0314643	Klre1/Klrd1/Klrc1/Il7r	4
BP	GO:0106072	negative regulation of adenylate cyclase-activating G protein-coupled receptor signaling pathway	3/325	13/23355	0.000688497	0.0350915	0.0320953	Atp2b4/Aplp1/Grk5	3
BP	GO:0048247	lymphocyte chemotaxis	5/325	52/23355	0.000769635	0.038614	0.0353171	Ccr2/Ccl5/Ccl9/Tnfsf14/Cxcr3	5
BP	GO:0051712	positive regulation of killing of cells of other organism	3/325	14/23355	0.000867267	0.0421939	0.0385913	Ccr5/Prf1/F2rl1	3
BP	GO:0070943	neutrophil-mediated killing of symbiont cell	3/325	14/23355	0.000867267	0.0421939	0.0385913	Elane/F2rl1/Ctsg	3
BP	GO:0006816	calcium ion transport	15/325	423/23355	0.000935574	0.0448377	0.0410094	Atp2b4/Fasl/Cacng8/Il16/Trpc1/Ccr5/Camk2b/Pkd1l1/Stc2/Ccl5/Ahnak/Ms4a2/Slc35g1/Cxcr3/Cysltr1	15
BP	GO:0002831	regulation of response to biotic stimulus	12/325	297/23355	0.000995886	0.0470263	0.0430112	Il18rap/Smpdl3b/Klrb1c/Klre1/Klrd1/Klrk1/Klrc1/Il27/Prdm1/Irgm2/Ccl5/F2rl1	12
BP	GO:0045765	regulation of angiogenesis	12/325	298/23355	0.00102504	0.0477014	0.0436286	Atp2b4/Fasl/Cd59a/Hgf/Itgax/Cx3cr1/Ccr2/Tbxa2r/Ccl5/Cma1/Cxcr3/Cysltr1	12
BP	GO:0007188	adenylate cyclase-modulating G protein-coupled receptor signaling pathway	10/325	219/23355	0.00104304	0.0477459	0.0436693	Atp2b4/P2ry1/Aplp1/S1pr5/Tbxa2r/Glp2r/Hrh4/Mc5r/Grk5/Cxcr3	10
BP	GO:0010820	positive regulation of T cell chemotaxis	3/325	15/23355	0.00107296	0.0477459	0.0436693	Ccr2/Ccl5/Tnfsf14	3
BP	GO:1903236	regulation of leukocyte tethering or rolling	3/325	15/23355	0.00107296	0.0477459	0.0436693	Fut7/Ccr2/Elane	3
BP	GO:0009615	response to virus	12/325	300/23355	0.00108547	0.0477459	0.0436693	Oas1b/Klra8/Kcnj8/Ncr1/Il27/Itgax/Ddit4/Prf1/Irgm2/Ccl5/F2rl1/Ifit1bl1	12
BP	GO:0097529	myeloid leukocyte migration	10/325	221/23355	0.00111711	0.0484734	0.0443347	Fut7/Cmklr1/Dapk2/Mst1/Cx3cr1/Ccr2/Prtn3/Ccl5/Ccl9/Itga1	10
BP	GO:1901342	regulation of vasculature development	12/325	302/23355	0.00114884	0.0491856	0.0449861	Atp2b4/Fasl/Cd59a/Hgf/Itgax/Cx3cr1/Ccr2/Tbxa2r/Ccl5/Cma1/Cxcr3/Cysltr1	12
MF	GO:0140375	immune receptor activity	15/329	124/22682	3.69419e-10	1.93576e-07	1.77321e-07	Il18r1/Il18rap/Fcer1a/Cmklr1/Il17re/Klrd1/Klrk1/Klrc1/Ccr4/Cx3cr1/Ccr2/Ccr5/Il7r/Ms4a2/Cxcr3	15
MF	GO:0008236	serine-type peptidase activity	14/329	207/22682	2.1748e-06	0.000458298	0.000419815	Hgf/Tmprss13/Mst1/Gzmm/Prtn3/Elane/Prss16/Gzma/Gzmk/Cma1/Mcpt8/Ctsg/Gzmb/Prss34	14
MF	GO:0017171	serine hydrolase activity	14/329	212/22682	2.87773e-06	0.000458298	0.000419815	Hgf/Tmprss13/Mst1/Gzmm/Prtn3/Elane/Prss16/Gzma/Gzmk/Cma1/Mcpt8/Ctsg/Gzmb/Prss34	14
MF	GO:0004252	serine-type endopeptidase activity	13/329	186/22682	3.49845e-06	0.000458298	0.000419815	Hgf/Tmprss13/Mst1/Gzmm/Prtn3/Elane/Gzma/Gzmk/Cma1/Mcpt8/Ctsg/Gzmb/Prss34	13
MF	GO:0004896	cytokine receptor activity	9/329	97/22682	1.18848e-05	0.00124553	0.00114094	Il18r1/Il18rap/Il17re/Ccr4/Cx3cr1/Ccr2/Ccr5/Il7r/Cxcr3	9
MF	GO:0016493	C-C chemokine receptor activity	5/329	24/22682	2.11045e-05	0.00136664	0.00125188	Ccr4/Cx3cr1/Ccr2/Ccr5/Cxcr3	5
MF	GO:0001637	G protein-coupled chemoattractant receptor activity	5/329	25/22682	2.60685e-05	0.00136664	0.00125188	Ccr4/Cx3cr1/Ccr2/Ccr5/Cxcr3	5
MF	GO:0004950	chemokine receptor activity	5/329	25/22682	2.60685e-05	0.00136664	0.00125188	Ccr4/Cx3cr1/Ccr2/Ccr5/Cxcr3	5
MF	GO:0019957	C-C chemokine binding	5/329	25/22682	2.60685e-05	0.00136664	0.00125188	Ccr4/Cx3cr1/Ccr2/Ccr5/Cxcr3	5
MF	GO:0016799	hydrolase activity, hydrolyzing N-glycosyl compounds	6/329	41/22682	2.60809e-05	0.00136664	0.00125188	Il18r1/Il18rap/Art2b/Sarm1/Neil2/Smug1	6
MF	GO:0019956	chemokine binding	5/329	33/22682	0.000105885	0.00504399	0.00462045	Ccr4/Cx3cr1/Ccr2/Ccr5/Cxcr3	5
MF	GO:0003953	NAD+ nucleosidase activity	4/329	20/22682	0.000175253	0.00765272	0.00701013	Il18r1/Il18rap/Art2b/Sarm1	4
MF	GO:0008528	G protein-coupled peptide receptor activity	9/329	145/22682	0.000274897	0.0110805	0.0101501	Ccr4/Cx3cr1/Ccr2/Ccr5/Glp2r/F2rl1/Mc5r/Cxcr3/Cysltr1	9
MF	GO:0004175	endopeptidase activity	17/329	453/22682	0.000366001	0.0136017	0.0124596	Astl/Hgf/Usp18/Casp1/Tmprss13/Mst1/Adamts14/Gzmm/Prtn3/Elane/Gzma/Gzmk/Cma1/Mcpt8/Ctsg/Gzmb/Prss34	17
MF	GO:0001653	peptide receptor activity	9/329	152/22682	0.000389363	0.0136017	0.0124596	Ccr4/Cx3cr1/Ccr2/Ccr5/Glp2r/F2rl1/Mc5r/Cxcr3/Cysltr1	9
MF	GO:0030492	hemoglobin binding	3/329	13/22682	0.000776373	0.0254262	0.0232912	Hbb-bt/Hbb-bs/Slc4a1	3
MF	GO:0043178	alcohol binding	6/329	87/22682	0.0016777	0.0499994	0.045801	Prom1/Osbpl3/Cyp11a1/Trpc1/Plcd1/Soat2	6
MF	GO:0023024	MHC class I protein complex binding	2/329	5/22682	0.00203778	0.0499994	0.045801	Klrd1/Klrc1	2
MF	GO:0004435	phosphatidylinositol phospholipase C activity	3/329	18/22682	0.00209921	0.0499994	0.045801	Plcd1/Ccl5/Plcd3	3
MF	GO:0004629	phospholipase C activity	3/329	18/22682	0.00209921	0.0499994	0.045801	Plcd1/Ccl5/Plcd3	3
MF	GO:0050135	NAD(P)+ nucleosidase activity	3/329	18/22682	0.00209921	0.0499994	0.045801	Il18r1/Il18rap/Sarm1	3
MF	GO:0061809	NAD+ nucleotidase, cyclic ADP-ribose generating	3/329	18/22682	0.00209921	0.0499994	0.045801	Il18r1/Il18rap/Sarm1	3
Dataset EV1. RNA-seq analysis and enrichment of differentially expressed genes/signalling pathways in spleens of Rig-I+/+ and Rig-I-/- mice. The table shows the enriched differential signaling pathways with adjust p-values less than 0.05 along with the related genes.
