# Supplementary material for: RIG-I is an intracellular checkpoint that limits CD8+ T-cell antitumour immunity
Source: EMBO Mol Med. 2024 Sep 25;16(11):3005–25. doi: 10.1038/s44321-024-00136-9 (PMC11555380; doi:10.1038/s44321-024-00136-9)
Supplement: Supplementary file 4 — Source data Fig. 1 [file 44321_2024_136_MOESM4_ESM.zip › Source Data Figure 1/1H/Figure 1H.xlsx]

## Sheet: Sheet1
RIG-I positive CD3+CD8+T cells/mm2
HCC pacient	Peritumor	Tumor
1	0.155125	3.57533
2	0.810667	3.19995
3	3.34905	11.6976
4	3.54897	24.6019
5	1.6527	15.3832
