# Supplementary material for: RIG-I is an intracellular checkpoint that limits CD8+ T-cell antitumour immunity
Source: EMBO Mol Med. 2024 Sep 25;16(11):3005–25. doi: 10.1038/s44321-024-00136-9 (PMC11555380; doi:10.1038/s44321-024-00136-9)
Supplement: Supplementary file 4 — Source data Fig. 1 [file 44321_2024_136_MOESM4_ESM.zip › Source Data Figure 1/1I/Figure 1I.xlsx]

## Sheet: Sheet1
The percent of CD3+CD8+ RIG-I+ cell area(%)
HCC patient	Peritumor	Tumor
1	0.00185	0.0312
2	0.00581	0.0242
3	0.0234	0.0901
4	0.0322	0.212
5	0.0143	0.126
