# Supplementary material for: RIG-I is an intracellular checkpoint that limits CD8+ T-cell antitumour immunity
Source: EMBO Mol Med. 2024 Sep 25;16(11):3005–25. doi: 10.1038/s44321-024-00136-9 (PMC11555380; doi:10.1038/s44321-024-00136-9)
Supplement: Supplementary file 4 — Source data Fig. 1 [file 44321_2024_136_MOESM4_ESM.zip › Source Data Figure 1/1J/Figure 1J.xlsx]

## Sheet: Sheet1
HCC CD8+ T cell granzyme-B
Patient	Peritumor	Tumor
1	26	14.4
2	28	14
3	26	11.3
4	30.1	24.8
