# Supplementary material for: RIG-I is an intracellular checkpoint that limits CD8+ T-cell antitumour immunity
Source: EMBO Mol Med. 2024 Sep 25;16(11):3005–25. doi: 10.1038/s44321-024-00136-9 (PMC11555380; doi:10.1038/s44321-024-00136-9)
Supplement: Supplementary file 4 — Source data Fig. 1 [file 44321_2024_136_MOESM4_ESM.zip › Source Data Figure 1/1J/READ ME.txt]

T means tumor.
A means peritumor.
The FAC  files have been submitted in BioStudies with the accession number: S-BSST1481.
