# Supplementary material for: RIG-I is an intracellular checkpoint that limits CD8+ T-cell antitumour immunity
Source: EMBO Mol Med. 2024 Sep 25;16(11):3005–25. doi: 10.1038/s44321-024-00136-9 (PMC11555380; doi:10.1038/s44321-024-00136-9)
Supplement: Supplementary file 5 — Source data Fig. 2 [file 44321_2024_136_MOESM5_ESM.zip]

Archive with 22 entries (15 files):
- Source Data Figure 2/2B/
- Source Data Figure 2/2B/READ ME.txt
- Source Data Figure 2/2C/
- Source Data Figure 2/2C/Figure 2C left.xlsx
- Source Data Figure 2/2C/Figure 2C middle.xlsx
- Source Data Figure 2/2C/Figure 2C right.xlsx
- Source Data Figure 2/2C/READ ME.txt
- Source Data Figure 2/2D/
- Source Data Figure 2/2D/Figure 2D.xlsx
- Source Data Figure 2/2D/READ ME.txt
- Source Data Figure 2/2E/
- Source Data Figure 2/2E/Figure 2E.xlsx
- Source Data Figure 2/2E/READ ME.txt
- Source Data Figure 2/2F/
- Source Data Figure 2/2F/Figure 2F.xlsx
- Source Data Figure 2/2F/READ ME.txt
- Source Data Figure 2/2G/
- Source Data Figure 2/2G/Figure 2G.xlsx
- Source Data Figure 2/2G/READ ME.txt
- Source Data Figure 2/2H/
- Source Data Figure 2/2H/Figure 2H.xlsx
- Source Data Figure 2/2H/READ ME.txt
