# Supplementary material for: RIG-I is an intracellular checkpoint that limits CD8+ T-cell antitumour immunity
Source: EMBO Mol Med. 2024 Sep 25;16(11):3005–25. doi: 10.1038/s44321-024-00136-9 (PMC11555380; doi:10.1038/s44321-024-00136-9)
Supplement: Supplementary file 5 — Source data Fig. 2 [file 44321_2024_136_MOESM5_ESM.zip › Source Data Figure 2/2C/Figure 2C left.xlsx]

## Sheet: Sheet1
Naïve CD8+ T cells%
mouse spleen	Rig-I+/+	Rig-I-/-
1	46.4	39.3
2	43	38.6
3	49.1	36.3
4	45.6	32.3
5	47.5	35.9
6	47.7	36.5
7	43.6	36.3
