# Supplementary material for: RIG-I is an intracellular checkpoint that limits CD8+ T-cell antitumour immunity
Source: EMBO Mol Med. 2024 Sep 25;16(11):3005–25. doi: 10.1038/s44321-024-00136-9 (PMC11555380; doi:10.1038/s44321-024-00136-9)
Supplement: Supplementary file 5 — Source data Fig. 2 [file 44321_2024_136_MOESM5_ESM.zip › Source Data Figure 2/2C/Figure 2C middle.xlsx]

## Sheet: Sheet1
Central memory CD8+ T cells %
mouse spleen	Rig-I+/+	Rig-I-/-
1	48.2	53.4
2	49.7	53.5
3	43.2	56.1
4	47	59.8
5	44.8	55.1
6	44.5	55.3
7	48.6	55.6
