# Supplementary material for: RIG-I is an intracellular checkpoint that limits CD8+ T-cell antitumour immunity
Source: EMBO Mol Med. 2024 Sep 25;16(11):3005–25. doi: 10.1038/s44321-024-00136-9 (PMC11555380; doi:10.1038/s44321-024-00136-9)
Supplement: Supplementary file 5 — Source data Fig. 2 [file 44321_2024_136_MOESM5_ESM.zip › Source Data Figure 2/2C/Figure 2C right.xlsx]

## Sheet: Sheet1
Effector memory CD8+ T cells%
mouse spleen	Rig-I+/+	Rig-I-/-
1	2.96	4.26
2	3	4.46
3	3.19	4.41
4	2.99	4.75
5	3.1	5.21
6	3.29	4.58
7	3.39	4.9
