# Supplementary material for: RIG-I is an intracellular checkpoint that limits CD8+ T-cell antitumour immunity
Source: EMBO Mol Med. 2024 Sep 25;16(11):3005–25. doi: 10.1038/s44321-024-00136-9 (PMC11555380; doi:10.1038/s44321-024-00136-9)
Supplement: Supplementary file 5 — Source data Fig. 2 [file 44321_2024_136_MOESM5_ESM.zip › Source Data Figure 2/2D/Figure 2D.xlsx]

## Sheet: Sheet1
CD107a %
mouse spleen	Rig-I+/+	Rig-I-/-
1	68	74.4
2	66.5	72.9
3	66.8	73.7
4	66.4	70.2
5	66.9	71.9
6	67.1	73.1
7	66.1	71.2
