# Supplementary material for: RIG-I is an intracellular checkpoint that limits CD8+ T-cell antitumour immunity
Source: EMBO Mol Med. 2024 Sep 25;16(11):3005–25. doi: 10.1038/s44321-024-00136-9 (PMC11555380; doi:10.1038/s44321-024-00136-9)
Supplement: Supplementary file 5 — Source data Fig. 2 [file 44321_2024_136_MOESM5_ESM.zip › Source Data Figure 2/2E/Figure 2E.xlsx]

## Sheet: Sheet1
Perforin %
mouse spleen	Rig-I+/+	Rig-I-/-
1	74.9	83.3
2	75	79.4
3	75	81.6
4	72.3	80.5
5	73.3	81.6
6	73.6	80.9
7	73.9	79.2
