# Supplementary material for: RIG-I is an intracellular checkpoint that limits CD8+ T-cell antitumour immunity
Source: EMBO Mol Med. 2024 Sep 25;16(11):3005–25. doi: 10.1038/s44321-024-00136-9 (PMC11555380; doi:10.1038/s44321-024-00136-9)
Supplement: Supplementary file 5 — Source data Fig. 2 [file 44321_2024_136_MOESM5_ESM.zip › Source Data Figure 2/2F/Figure 2F.xlsx]

## Sheet: Sheet1
Granzyme-B %
mouse spleen	Rig-I+/+	Rig-I-/-
1	22.4	30
2	22.8	29.6
3	23.9	31.1
4	18.3	35.3
5	21.5	34.7
6	21.6	30.8
7	19.2	32
