# Supplementary material for: RIG-I is an intracellular checkpoint that limits CD8+ T-cell antitumour immunity
Source: EMBO Mol Med. 2024 Sep 25;16(11):3005–25. doi: 10.1038/s44321-024-00136-9 (PMC11555380; doi:10.1038/s44321-024-00136-9)
Supplement: Supplementary file 5 — Source data Fig. 2 [file 44321_2024_136_MOESM5_ESM.zip › Source Data Figure 2/2G/Figure 2G.xlsx]

## Sheet: Sheet1
IFN-γ %
mouse spleen	Rig-I+/+	Rig-I-/-
1	3.95	10.1
2	5.97	9.32
3	5.87	10.7
4	3.77	13.3
5	3.93	13.5
6	5.32	10.4
7	5.03	12.9
