# Supplementary material for: RIG-I is an intracellular checkpoint that limits CD8+ T-cell antitumour immunity
Source: EMBO Mol Med. 2024 Sep 25;16(11):3005–25. doi: 10.1038/s44321-024-00136-9 (PMC11555380; doi:10.1038/s44321-024-00136-9)
Supplement: Supplementary file 5 — Source data Fig. 2 [file 44321_2024_136_MOESM5_ESM.zip › Source Data Figure 2/2H/Figure 2H.xlsx]

## Sheet: Sheet1
TNF-α %
mouse spleen	Rig-I+/+	Rig-I-/-
1	21.7	34.8
2	23	32.1
3	23.1	34.5
4	21.2	29.3
5	21.9	30.3
6	23.3	30.9
7	23.7	30.3
