# Supplementary material for: RIG-I is an intracellular checkpoint that limits CD8+ T-cell antitumour immunity
Source: EMBO Mol Med. 2024 Sep 25;16(11):3005–25. doi: 10.1038/s44321-024-00136-9 (PMC11555380; doi:10.1038/s44321-024-00136-9)
Supplement: Supplementary file 6 — Source data Fig. 3 [file 44321_2024_136_MOESM6_ESM.zip]

Archive with 22 entries (11 files):
- Source Data Figure 3/3A/
- Source Data Figure 3/3A/Figure 3A Hepa1-6.xlsx
- Source Data Figure 3/3B/
- Source Data Figure 3/3B/Figure  3B B16F10.xlsx
- Source Data Figure 3/3C/
- Source Data Figure 3/3C/Figure 3C MC38.xlsx
- Source Data Figure 3/3D/
- Source Data Figure 3/3D/Figure 3D MC38.xlsx
- Source Data Figure 3/3E/
- Source Data Figure 3/3E/Figure 3E MC38-OVA.xlsx
- Source Data Figure 3/3F/
- Source Data Figure 3/3F/READ ME.txt
- Source Data Figure 3/3G/
- Source Data Figure 3/3G/Figure 3G.xlsx
- Source Data Figure 3/3H/
- Source Data Figure 3/3H/Figure 3H.xlsx
- Source Data Figure 3/3I/
- Source Data Figure 3/3I/Figure 3I.xlsx
- Source Data Figure 3/3J/
- Source Data Figure 3/3J/Figure 3J.xlsx
- Source Data Figure 3/3K/
- Source Data Figure 3/3K/Figure 3K.xlsx
