# Supplementary material for: RIG-I is an intracellular checkpoint that limits CD8+ T-cell antitumour immunity
Source: EMBO Mol Med. 2024 Sep 25;16(11):3005–25. doi: 10.1038/s44321-024-00136-9 (PMC11555380; doi:10.1038/s44321-024-00136-9)
Supplement: Supplementary file 6 — Source data Fig. 3 [file 44321_2024_136_MOESM6_ESM.zip › Source Data Figure 3/3A/Figure 3A Hepa1-6.xlsx]

## Sheet: Sheet1
	Hepa1-6
Day	Rig-I+/+							Rig-I-/-
0	0	0	0	0	0	0		0	0	0	0	0	0
4	79.9664	62.648	73.68	98.484	83.5332	102.507		70.0532	81.744	63.896	59.3929	87.0164	86.415
7	132.824	108.31	128.151	113.848	118.232	119.833		80.3292	72.38	102.99	92.5471	110.544	89.3437
10	188.993	164.968	154.022	145.161	145.469	159.418		91.8478	79.0395	105.674	109.741	116.343	89.3711
13	214.971	188.063	193.703	201.768	164.765	193.251		74.2515	82.0953	112.989	123.838	123.015	126.228
