# Supplementary material for: RIG-I is an intracellular checkpoint that limits CD8+ T-cell antitumour immunity
Source: EMBO Mol Med. 2024 Sep 25;16(11):3005–25. doi: 10.1038/s44321-024-00136-9 (PMC11555380; doi:10.1038/s44321-024-00136-9)
Supplement: Supplementary file 6 — Source data Fig. 3 [file 44321_2024_136_MOESM6_ESM.zip › Source Data Figure 3/3B/Figure 3B B16F10.xlsx]

## Sheet: Sheet1
	B16F10
Day	Rig-I+/+							Rig-I-/-
0	0	0	0	0	0	0		0	0	0	0	0	0
4	50.8772	47.51	44.946	33.7666	49.76	49.1232		42.6909	47.3008	32.6772	38.8276	40.4656	38.979
6	61.8248	90.9072	64.1715	52.74	62.4976	87.584		52.4834	62.815	49.769	54.275	55.8272	51.2864
8	82.9285	117.12	89.0162	99.1008	86.633	109.268		58.3704	88.82	93.72	89.4825	85.554	80.8059
10	128.945	143.178	109.147	147.911	125.553	161.125		114.182	133.612	115.02	118.784	102.899	87.1335
12	173.25	219.071	159.88	233.845	193.78	267.39		132.089	149.048	135.02	137.681	141.899	99.136
