# Supplementary material for: RIG-I is an intracellular checkpoint that limits CD8+ T-cell antitumour immunity
Source: EMBO Mol Med. 2024 Sep 25;16(11):3005–25. doi: 10.1038/s44321-024-00136-9 (PMC11555380; doi:10.1038/s44321-024-00136-9)
Supplement: Supplementary file 6 — Source data Fig. 3 [file 44321_2024_136_MOESM6_ESM.zip › Source Data Figure 3/3C/Figure 3C MC38.xlsx]

## Sheet: Sheet1
	MC38
Day	Rig-I+/+										Rig-I-/-
0	0	0	0	0	0	0	0	0	0		0	0	0	0	0	0
8	48.568	19.8916	0	25.5552	14.4384	63.381	19.16	25.6027	0		17.0476	16.4866	0	18.2427	16.071	15.867
10	76.7808	29.67	12.3216	52.319	18.9198	77.2208	24.596	35.3881	13.3632		30.369	21.8735	12.5064	25.5476	19.5426	22.1122
14	97.2348	37.9899	16.2	59.334	18.998	96.1464	24.9984	37.24	21.6056		28.2626	21.021	15.2051	26.3238	21.8174	30.8484
17	132.386	55.2388	57.7736	75.336	30.0196	114.566	30.8448	57.1422	27.5098		49.2082	26.866	27.5307	35.4112	45.9352	43.3132
20	208.513	89.866	74.2159	82.8135	45.9036	166.573	63.3591	87.1825	44.8474		63.2808	33.411	23.5698	57.6085	67.1195	55.1426
