# Supplementary material for: RIG-I is an intracellular checkpoint that limits CD8+ T-cell antitumour immunity
Source: EMBO Mol Med. 2024 Sep 25;16(11):3005–25. doi: 10.1038/s44321-024-00136-9 (PMC11555380; doi:10.1038/s44321-024-00136-9)
Supplement: Supplementary file 6 — Source data Fig. 3 [file 44321_2024_136_MOESM6_ESM.zip › Source Data Figure 3/3D/Figure 3D MC38.xlsx]

## Sheet: Sheet1
	MC38
Day	Rig-I+/+ + clg							Rig-I+/+ + α-CD8							Rig-I-/- + clg							Rig-I-/- + α-CD8
0	0	0	0	0	0	0		0	0	0	0	0	0		0	0	0	0	0	0		0	0	0	0	0	0
7	58.443	43.3605	39.48	33.5061	41.958	38.1024		51.6607	50.0032	43.586	48.1347	45.3776	46.5003		36.808	43.194	56.6523	42.4193	42.5925	37.4504		45.339	55.278	48.4407	68.0066	59.8715	52.164
9	94.2747	52.8941	51.4228	47.346	75.4348	57.1454		69.9192	63.3998	75.068	72.297	62.8824	83.3552		41.8691	49.612	54.5646	42.5984	44.1864	41.4088		103.87	92.7738	48.4191	87.0053	83.0106	62.2098
12	119.78	87.6964	63.7617	57.9426	77.104	83.725		91.3455	93.1578	98.7006	122.72	82.3136	117.502		52.7175	59.724	57.1686	57.582	57.934	44.7741		144.282	127.007	67.6234	113.108	136.809	113.137
14	139.409	105.512	75.744	79.5424	67.2846	99.6152		136.47	120.54	129.777	155.829	106.7	128.763		61.1135	57.46	65.0969	69.768	74.5921	41.5616		166.603	227.403	103.841	136.773	141.12	129.214
16	169.642	141	105.248	94.1356	84.8058	147.815		172.549	152.008	163.712	157.156	144.53	143.035		84.3744	63.1698	63.2792	67.4381	80.8064	51.18		193.061	214.854	109.504	146.089	238.7	136.554
