# Supplementary material for: RIG-I is an intracellular checkpoint that limits CD8+ T-cell antitumour immunity
Source: EMBO Mol Med. 2024 Sep 25;16(11):3005–25. doi: 10.1038/s44321-024-00136-9 (PMC11555380; doi:10.1038/s44321-024-00136-9)
Supplement: Supplementary file 6 — Source data Fig. 3 [file 44321_2024_136_MOESM6_ESM.zip › Source Data Figure 3/3E/Figure 3E MC38-OVA.xlsx]

## Sheet: Sheet1
	MC38-OVA
Day	Rig-I+/+							Rig-I-/-
0	0	0	0	0	0	0		0	0	0	0	0	0
3	60.3693	57.3436	63.4794	61.7483	60.8838	43.7155		59.6942	50.9396	76.4904	53.6724	72.1215	52.6268
5	80.4384	108.75	76.8816	106.974	109.064	78.1144		71.6745	61.242	111.529	58.557	71.7766	58.2168
7	145.928	141.036	150.176	138.348	120.238	109.623		76.6864	75.6	69.4353	81.1776	84.0872	69.0013
10	179.728	136.264	202.62	166.617	207.785	160.505		80.0144	97.28	84.949	162.14	94.9212	81.8217
