# Supplementary material for: RIG-I is an intracellular checkpoint that limits CD8+ T-cell antitumour immunity
Source: EMBO Mol Med. 2024 Sep 25;16(11):3005–25. doi: 10.1038/s44321-024-00136-9 (PMC11555380; doi:10.1038/s44321-024-00136-9)
Supplement: Supplementary file 6 — Source data Fig. 3 [file 44321_2024_136_MOESM6_ESM.zip › Source Data Figure 3/3G/Figure 3G.xlsx]

## Sheet: Sheet1
CD3+CD8+%
mouse tumor	Rig-I+/+	Rig-I-/-
1	16.8	37.4
2	22	41.1
3	16	31
4	27.3	35.9
5	15.5	34.2
6	19.6	37.2
7	15.6
8	31.9
9	13.2
