# Supplementary material for: RIG-I is an intracellular checkpoint that limits CD8+ T-cell antitumour immunity
Source: EMBO Mol Med. 2024 Sep 25;16(11):3005–25. doi: 10.1038/s44321-024-00136-9 (PMC11555380; doi:10.1038/s44321-024-00136-9)
Supplement: Supplementary file 6 — Source data Fig. 3 [file 44321_2024_136_MOESM6_ESM.zip › Source Data Figure 3/3H/Figure 3H.xlsx]

## Sheet: Sheet1
CD3+CD4+%
mouse tumor	Rig-I+/+	Rig-I-/-
1	14.7	13
2	17.1	15.8
3	22.8	13.4
4	13.1	10.6
5	12.8	18.8
6	24.7	11.6
7	10.8
8	14.3
9	20.6
