# Supplementary material for: RIG-I is an intracellular checkpoint that limits CD8+ T-cell antitumour immunity
Source: EMBO Mol Med. 2024 Sep 25;16(11):3005–25. doi: 10.1038/s44321-024-00136-9 (PMC11555380; doi:10.1038/s44321-024-00136-9)
Supplement: Supplementary file 6 — Source data Fig. 3 [file 44321_2024_136_MOESM6_ESM.zip › Source Data Figure 3/3I/Figure 3I.xlsx]

## Sheet: Sheet1
The ratio of CD8+/CD4+
mouse tumor	Rig-I+/+	Rig-I-/-
1	1.14286	2.87692
2	1.28655	2.60127
3	0.701754	2.31343
4	2.08397	3.38679
5	1.21094	1.81915
6	0.793522	3.2069
7	1.44444
8	2.23077
9	0.640777
