# Supplementary material for: RIG-I is an intracellular checkpoint that limits CD8+ T-cell antitumour immunity
Source: EMBO Mol Med. 2024 Sep 25;16(11):3005–25. doi: 10.1038/s44321-024-00136-9 (PMC11555380; doi:10.1038/s44321-024-00136-9)
Supplement: Supplementary file 6 — Source data Fig. 3 [file 44321_2024_136_MOESM6_ESM.zip › Source Data Figure 3/3J/Figure 3J.xlsx]

## Sheet: Sheet1
CD3+CD8+IFN-γ+%
mouse tumor	Rig-I+/+	Rig-I-/-
1	10.1	6.62
2	3.62	73
3	5.9	32.9
4	15.6	44
5	32.2	44.5
6	11.4	58
7	16.2
8	17.8
9	36.4
