# Supplementary material for: RIG-I is an intracellular checkpoint that limits CD8+ T-cell antitumour immunity
Source: EMBO Mol Med. 2024 Sep 25;16(11):3005–25. doi: 10.1038/s44321-024-00136-9 (PMC11555380; doi:10.1038/s44321-024-00136-9)
Supplement: Supplementary file 6 — Source data Fig. 3 [file 44321_2024_136_MOESM6_ESM.zip › Source Data Figure 3/3K/Figure 3K.xlsx]

## Sheet: Sheet1
CD3+CD4+IFN-γ+%
mouse tumor	Rig-I+/+	Rig-I-/-
1	0.55	1.2
2	1.2	40.5
3	0.49	4.73
4	1.35	11.2
5	6.33	9.15
6	1.25	21
7	3.33
8	1.82
9	11.2
