# Supplementary material for: RIG-I is an intracellular checkpoint that limits CD8+ T-cell antitumour immunity
Source: EMBO Mol Med. 2024 Sep 25;16(11):3005–25. doi: 10.1038/s44321-024-00136-9 (PMC11555380; doi:10.1038/s44321-024-00136-9)
Supplement: Supplementary file 7 — Source data Fig. 4 [file 44321_2024_136_MOESM7_ESM.zip]

Archive with 20 entries (12 files):
- Source Data Figure 4/4A/
- Source Data Figure 4/4A/Figure 4A.xlsx
- Source Data Figure 4/4A/READ ME.txt
- Source Data Figure 4/4C/
- Source Data Figure 4/4C/Figure 4C.xlsx
- Source Data Figure 4/4D/
- Source Data Figure 4/4D/Figure 4D.tif
- Source Data Figure 4/4E/
- Source Data Figure 4/4E/Figure 4E.xlsx
- Source Data Figure 4/4F/
- Source Data Figure 4/4F/Figure 4F.xlsx
- Source Data Figure 4/4F/READ ME.txt
- Source Data Figure 4/4G/
- Source Data Figure 4/4G/READ ME.txt
- Source Data Figure 4/4H/
- Source Data Figure 4/4H/Figure 4H.xlsx
- Source Data Figure 4/4H/READ ME.txt
- Source Data Figure 4/4I/
- Source Data Figure 4/4I/Figure 4I.xlsx
- Source Data Figure 4/4I/READ ME.txt
