# Supplementary material for: RIG-I is an intracellular checkpoint that limits CD8+ T-cell antitumour immunity
Source: EMBO Mol Med. 2024 Sep 25;16(11):3005–25. doi: 10.1038/s44321-024-00136-9 (PMC11555380; doi:10.1038/s44321-024-00136-9)
Supplement: Supplementary file 7 — Source data Fig. 4 [file 44321_2024_136_MOESM7_ESM.zip › Source Data Figure 4/4A/Figure 4A.xlsx]

## Sheet: Sheet1
	Vector				sgRNA-Rig-I
Target : Effector ratio	1:1	1:2	1:4		1:1	1:2	1:4
1	2.39	4.27	8.75		3.38	5.51	16.7
2	2.15	3.17	9.18		4.73	6.54	12.7
3	2.17	4.7	9.57		4.46	6.97	13.3
4	2.03	2.98	8.39		2.49	7.48	11.2
