# Supplementary material for: RIG-I is an intracellular checkpoint that limits CD8+ T-cell antitumour immunity
Source: EMBO Mol Med. 2024 Sep 25;16(11):3005–25. doi: 10.1038/s44321-024-00136-9 (PMC11555380; doi:10.1038/s44321-024-00136-9)
Supplement: Supplementary file 7 — Source data Fig. 4 [file 44321_2024_136_MOESM7_ESM.zip › Source Data Figure 4/4C/Figure 4C.xlsx]

## Sheet: Sheet1
	Vector								sgRNA-Rig-I
Day
0	0	0	0	0	0	0		0	0	0	0	0	0
3	37.86	43.1882	45.2074	41.7503	51.324	45.8934		41.5584	42.9039	45.6092	32.175	40.905	48.6096
6	62.451	52.65	46.7496	61.1088	48.7944	39.382		41.2254	54.696	42.4512	33.385	62.1724	54.3486
8	63.1601	72.0196	61.476	67.6544	76.0395	66.0484		52.716	56.4363	51.6429	33.6168	79.8859	58.7136
11	103.958	102.493	109.046	111.397	97.3949	100.712		66.7986	95.9077	70.0028	57.3426	103.315	98.8384
14	131.054	130.815	116.213	127.465	121.549	137.284		102.098	106.091	96.3908	85.9856	107.764	104.802
