# Supplementary material for: RIG-I is an intracellular checkpoint that limits CD8+ T-cell antitumour immunity
Source: EMBO Mol Med. 2024 Sep 25;16(11):3005–25. doi: 10.1038/s44321-024-00136-9 (PMC11555380; doi:10.1038/s44321-024-00136-9)
Supplement: Supplementary file 7 — Source data Fig. 4 [file 44321_2024_136_MOESM7_ESM.zip › Source Data Figure 4/4E/Figure 4E.xlsx]

## Sheet: Sheet1
	Tumor weight
mouse	Vector	sgRNA-Rig-I
1	0.34	0.353
2	0.453	0.228
3	0.431	0.16
4	0.419	0.112
5	0.362	0.117
6	0.367	0.09
