# Supplementary material for: RIG-I is an intracellular checkpoint that limits CD8+ T-cell antitumour immunity
Source: EMBO Mol Med. 2024 Sep 25;16(11):3005–25. doi: 10.1038/s44321-024-00136-9 (PMC11555380; doi:10.1038/s44321-024-00136-9)
Supplement: Supplementary file 7 — Source data Fig. 4 [file 44321_2024_136_MOESM7_ESM.zip › Source Data Figure 4/4F/Figure 4F.xlsx]

## Sheet: Sheet1
	The number of infiltrated CD8+ T cells/gram(×10E5/g)
mouse	Vector	sgRNA-Rig-I
1	206234	438343
2	141311	313787
3	92002.8	225436
4	140953	348518
5	247391	686179
6	137975	508377
