# Supplementary material for: RIG-I is an intracellular checkpoint that limits CD8+ T-cell antitumour immunity
Source: EMBO Mol Med. 2024 Sep 25;16(11):3005–25. doi: 10.1038/s44321-024-00136-9 (PMC11555380; doi:10.1038/s44321-024-00136-9)
Supplement: Supplementary file 7 — Source data Fig. 4 [file 44321_2024_136_MOESM7_ESM.zip › Source Data Figure 4/4H/Figure 4H.xlsx]

## Sheet: Sheet1
	Granzyme-B% in CD8+ T cell infiltrated in tumor
mouse	Vector	sgRNA-Rig-I
1	16.2	17.8
2	20	28.4
3	23.5	43.3
4	18.1	30.7
5	22	33.8
6	24.8	28
