# Supplementary material for: RIG-I is an intracellular checkpoint that limits CD8+ T-cell antitumour immunity
Source: EMBO Mol Med. 2024 Sep 25;16(11):3005–25. doi: 10.1038/s44321-024-00136-9 (PMC11555380; doi:10.1038/s44321-024-00136-9)
Supplement: Supplementary file 7 — Source data Fig. 4 [file 44321_2024_136_MOESM7_ESM.zip › Source Data Figure 4/4I/Figure 4I.xlsx]

## Sheet: Sheet1
	Mean fluorescent Intensity of granzyme-B in CD8+ T cell infiltrated in tumor
mouse	Vector	sgRNA-Rig-I
1	2465	2520
2	2476	2871
3	2569	3247
4	2522	2768
5	2741	3043
6	2536	2672
