# Supplementary material for: RIG-I is an intracellular checkpoint that limits CD8+ T-cell antitumour immunity
Source: EMBO Mol Med. 2024 Sep 25;16(11):3005–25. doi: 10.1038/s44321-024-00136-9 (PMC11555380; doi:10.1038/s44321-024-00136-9)
Supplement: Supplementary file 8 — Source data Fig. 5 [file 44321_2024_136_MOESM8_ESM.zip]

Archive with 43 entries (31 files):
- Source Data Figure 5/5A/
- Source Data Figure 5/5A/5A-RIG-I.tif
- Source Data Figure 5/5A/5A-a┬-Actin.tif
- Source Data Figure 5/5B/
- Source Data Figure 5/5B/READ ME.txt
- Source Data Figure 5/5C/
- Source Data Figure 5/5C/Figure 5C.xlsx
- Source Data Figure 5/5C/READ ME.txt
- Source Data Figure 5/5D/
- Source Data Figure 5/5D/Figure 5D.xlsx
- Source Data Figure 5/5D/READ ME.txt
- Source Data Figure 5/5E/
- Source Data Figure 5/5E/Figure 5E.xlsx
- Source Data Figure 5/5E/READ ME.txt
- Source Data Figure 5/5F/
- Source Data Figure 5/5F/5F-AKT.tif
- Source Data Figure 5/5F/5F-GAPDH.tif
- Source Data Figure 5/5F/5F-p-AKT Thr308.tif
- Source Data Figure 5/5F/5F-RIG-I.tif
- Source Data Figure 5/5G/
- Source Data Figure 5/5G/5G-RIG-I.tif
- Source Data Figure 5/5G/5G-a┬-Actin.tif
- Source Data Figure 5/5H/
- Source Data Figure 5/5H/5H-AKT.tif
- Source Data Figure 5/5H/5H-p-AKT Thr308.tif
- Source Data Figure 5/5H/5H-RIG-I.tif
- Source Data Figure 5/5H/5H-a┬-Actin.tif
- Source Data Figure 5/5I/
- Source Data Figure 5/5I/Figure 5I Left.xlsx
- Source Data Figure 5/5I/Figure 5I Right.xlsx
- Source Data Figure 5/5I/Readme.txt
- Source Data Figure 5/5J/
- Source Data Figure 5/5J/Figure 5J Left.xlsx
- Source Data Figure 5/5J/Figure 5J Right.xlsx
- Source Data Figure 5/5J/Readme.txt
- Source Data Figure 5/5K/
- Source Data Figure 5/5K/Figure 5K Left.xlsx
- Source Data Figure 5/5K/Figure 5K Right.xlsx
- Source Data Figure 5/5K/Readme.txt
- Source Data Figure 5/5L/
- Source Data Figure 5/5L/Figure 5L Left.xlsx
- Source Data Figure 5/5L/Figure 5L Right.xlsx
- Source Data Figure 5/5L/Readme.txt
