# Supplementary material for: RIG-I is an intracellular checkpoint that limits CD8+ T-cell antitumour immunity
Source: EMBO Mol Med. 2024 Sep 25;16(11):3005–25. doi: 10.1038/s44321-024-00136-9 (PMC11555380; doi:10.1038/s44321-024-00136-9)
Supplement: Supplementary file 8 — Source data Fig. 5 [file 44321_2024_136_MOESM8_ESM.zip › Source Data Figure 5/5I/Figure 5I Left.xlsx]

## Sheet: Sheet1
	Rig+/+
	CD69%
mouse spleen	Control	Wort	Ly294	GSK	MK	2-DG
1	36.4	30.5	19.1	21.4	21	33
2	34.1	31.6	22.9	19.7	31.9	29.4
3	38.9	27	21.3	19.3	27.7	28.7
