# Supplementary material for: RIG-I is an intracellular checkpoint that limits CD8+ T-cell antitumour immunity
Source: EMBO Mol Med. 2024 Sep 25;16(11):3005–25. doi: 10.1038/s44321-024-00136-9 (PMC11555380; doi:10.1038/s44321-024-00136-9)
Supplement: Supplementary file 8 — Source data Fig. 5 [file 44321_2024_136_MOESM8_ESM.zip › Source Data Figure 5/5I/Figure 5I Right.xlsx]

## Sheet: Sheet1
	Rig+/+
	MFI of CD69
mouse spleen	Control	Wort	Ly294	GSK	MK	2-DG
1	1610	1341	1303	1110	1372	1453
2	1619	1256	1279	1080	1365	1410
3	1593	1255	1242	1023	1330	1409
