# Supplementary material for: RIG-I is an intracellular checkpoint that limits CD8+ T-cell antitumour immunity
Source: EMBO Mol Med. 2024 Sep 25;16(11):3005–25. doi: 10.1038/s44321-024-00136-9 (PMC11555380; doi:10.1038/s44321-024-00136-9)
Supplement: Supplementary file 8 — Source data Fig. 5 [file 44321_2024_136_MOESM8_ESM.zip › Source Data Figure 5/5J/Figure 5J Left.xlsx]

## Sheet: Sheet1
	Rig-/-
	CD69%
mouse spleen	Control	Wort	Ly294	GSK	MK	2-DG
1	50.4	25.1	24.3	21.3	27	31.2
2	50.5	24.7	25	27	26.7	32
3	42.6	28.9	25.6	25.8	32.7	35.4
