# Supplementary material for: RIG-I is an intracellular checkpoint that limits CD8+ T-cell antitumour immunity
Source: EMBO Mol Med. 2024 Sep 25;16(11):3005–25. doi: 10.1038/s44321-024-00136-9 (PMC11555380; doi:10.1038/s44321-024-00136-9)
Supplement: Supplementary file 8 — Source data Fig. 5 [file 44321_2024_136_MOESM8_ESM.zip › Source Data Figure 5/5J/Figure 5J Right.xlsx]

## Sheet: Sheet1
	Rig-/-
	MFI of CD69
mouse spleen	Control	Wort	Ly294	GSK	MK	2-DG
1	1649	1500	1284	1128	1325	1534
2	1657	1491	1287	1142	1319	1558
3	1674	1539	1295	1164	1368	1578
