# Supplementary material for: RIG-I is an intracellular checkpoint that limits CD8+ T-cell antitumour immunity
Source: EMBO Mol Med. 2024 Sep 25;16(11):3005–25. doi: 10.1038/s44321-024-00136-9 (PMC11555380; doi:10.1038/s44321-024-00136-9)
Supplement: Supplementary file 8 — Source data Fig. 5 [file 44321_2024_136_MOESM8_ESM.zip › Source Data Figure 5/5K/Figure 5K Left.xlsx]

## Sheet: Sheet1
	Rig+/+
	CD25%
mouse spleen	Control	Wort	Ly294	GSK	MK	2-DG
1	25.1	16.6	12.7	12.1	12.7	23.7
2	22.5	18.1	12.6	11.6	18.4	20.2
3	26.8	14.4	11.9	11.3	16.8	20.2
