# Supplementary material for: RIG-I is an intracellular checkpoint that limits CD8+ T-cell antitumour immunity
Source: EMBO Mol Med. 2024 Sep 25;16(11):3005–25. doi: 10.1038/s44321-024-00136-9 (PMC11555380; doi:10.1038/s44321-024-00136-9)
Supplement: Supplementary file 8 — Source data Fig. 5 [file 44321_2024_136_MOESM8_ESM.zip › Source Data Figure 5/5L/Figure 5L Left.xlsx]

## Sheet: Sheet1
	Rig-/-
	CD25%
mouse spleen	Control	Wort	Ly294	GSK	MK	2-DG
1	34.5	13.6	13.9	11.7	15.4	18.4
2	34.5	13.1	13.9	17.6	17.9	19.3
3	29.2	15.5	14.2	15.1	19.5	22.2
