# Supplementary material for: RIG-I is an intracellular checkpoint that limits CD8+ T-cell antitumour immunity
Source: EMBO Mol Med. 2024 Sep 25;16(11):3005–25. doi: 10.1038/s44321-024-00136-9 (PMC11555380; doi:10.1038/s44321-024-00136-9)
Supplement: Supplementary file 8 — Source data Fig. 5 [file 44321_2024_136_MOESM8_ESM.zip › Source Data Figure 5/5L/Figure 5L Right.xlsx]

## Sheet: Sheet1
	Rig-/-
	MFI of CD25
mouse spleen	Control	Wort	Ly294	GSK	MK	2-DG
1	677	481	488	508	503	577
2	678	491	492	495	500	585
3	639	498	497	517	528	607
