# Supplementary material for: RIG-I is an intracellular checkpoint that limits CD8+ T-cell antitumour immunity
Source: EMBO Mol Med. 2024 Sep 25;16(11):3005–25. doi: 10.1038/s44321-024-00136-9 (PMC11555380; doi:10.1038/s44321-024-00136-9)
Supplement: Supplementary file 9 — Source data Fig. 6 [file 44321_2024_136_MOESM9_ESM.zip]

Archive with 15 entries (9 files):
- Source Data Figure 6/6B/
- Source Data Figure 6/6B/Figure 6B.xlsx
- Source Data Figure 6/6C/
- Source Data Figure 6/6C/Figure 6C.tif
- Source Data Figure 6/6D/
- Source Data Figure 6/6D/Figure 6D.xlsx
- Source Data Figure 6/6E/
- Source Data Figure 6/6E/Figure 6E.xlsx
- Source Data Figure 6/6E/Readme.txt
- Source Data Figure 6/6F/
- Source Data Figure 6/6F/Figure 6F.xlsx
- Source Data Figure 6/6F/Readme.txt
- Source Data Figure 6/6G/
- Source Data Figure 6/6G/Figure 6G.xlsx
- Source Data Figure 6/6G/Readme.txt
