# Supplementary material for: RIG-I is an intracellular checkpoint that limits CD8+ T-cell antitumour immunity
Source: EMBO Mol Med. 2024 Sep 25;16(11):3005–25. doi: 10.1038/s44321-024-00136-9 (PMC11555380; doi:10.1038/s44321-024-00136-9)
Supplement: Supplementary file 9 — Source data Fig. 6 [file 44321_2024_136_MOESM9_ESM.zip › Source Data Figure 6/6B/Figure 6B.xlsx]

## Sheet: Sheet1
	Control							sgRNA
Days	1	2	3	4	5	6		1	2	3	4	5	6
0	0	0	0	0	0	0		0	0	0	0	0	0
4	26.695	26.9244	33.572	31.3311	26.2626	26.3168		30.7881	21.9561	26.1032	22.3533	26.877	29.9714
7	35.4384	27.6862	39.3228	44.5875	44.064	45.7632		52.7382	30.3732	31.4148	32.1074	40.3967	30.555
9	57.2355	58.176	87.3936	80.7192	91.4375	57.681		59.723	51.2556	56.0852	57.4222	43.6836	42.2504
12	96.0908	82.128	100.788	110.147	110.556	101.942		66.5584	64.817	75.4404	69.6826	58.1027	54.0159
14	121.73	124.13	146.763	146.363	129.127	128.934		77.017	72.3121	81.9244	86.8626	77.7365	60.2155
16	144.594	128.575	153.971	149.995	147.186	144.613		89.8865	95.948	92.812	95.4926	86.4045	70.38
