# Supplementary material for: RIG-I is an intracellular checkpoint that limits CD8+ T-cell antitumour immunity
Source: EMBO Mol Med. 2024 Sep 25;16(11):3005–25. doi: 10.1038/s44321-024-00136-9 (PMC11555380; doi:10.1038/s44321-024-00136-9)
Supplement: Supplementary file 9 — Source data Fig. 6 [file 44321_2024_136_MOESM9_ESM.zip › Source Data Figure 6/6D/Figure 6D.xlsx]

## Sheet: Sheet1
	Tumor weight（g）
Tumor	Ctrl	sgRNA
1	0.534	0.1788
2	0.4419	0.2847
3	0.3756	0.2864
4	0.353	0.176
5	0.34	0.2282
6	0.2808	0.1671
