# Supplementary material for: RIG-I is an intracellular checkpoint that limits CD8+ T-cell antitumour immunity
Source: EMBO Mol Med. 2024 Sep 25;16(11):3005–25. doi: 10.1038/s44321-024-00136-9 (PMC11555380; doi:10.1038/s44321-024-00136-9)
Supplement: Supplementary file 9 — Source data Fig. 6 [file 44321_2024_136_MOESM9_ESM.zip › Source Data Figure 6/6E/Figure 6E.xlsx]

## Sheet: Sheet1
	IFN-γ%
Tumor	Ctrl	sgRNA
1	48.8	75.6
2	48.6	57
3	32.3	65.1
4	55.1	63.7
5	56.4	63.9
6	39.3	80.7
