# Supplementary material for: RIG-I is an intracellular checkpoint that limits CD8+ T-cell antitumour immunity
Source: EMBO Mol Med. 2024 Sep 25;16(11):3005–25. doi: 10.1038/s44321-024-00136-9 (PMC11555380; doi:10.1038/s44321-024-00136-9)
Supplement: Supplementary file 9 — Source data Fig. 6 [file 44321_2024_136_MOESM9_ESM.zip › Source Data Figure 6/6F/Figure 6F.xlsx]

## Sheet: Sheet1
	Granzyme-B%
Tumor	Ctrl	sgRNA
1	53.9	69.8
2	57.7	75.7
3	56.6	64.6
4	68.2	71.8
5	46.5	71.9
6	52.1	74.1
