# Supplementary material for: RIG-I is an intracellular checkpoint that limits CD8+ T-cell antitumour immunity
Source: EMBO Mol Med. 2024 Sep 25;16(11):3005–25. doi: 10.1038/s44321-024-00136-9 (PMC11555380; doi:10.1038/s44321-024-00136-9)
Supplement: Supplementary file 9 — Source data Fig. 6 [file 44321_2024_136_MOESM9_ESM.zip › Source Data Figure 6/6G/Figure 6G.xlsx]

## Sheet: Sheet1
	Perforin%
Tumor	Ctrl	sgRNA
1	33.5	56.2
2	36.9	47.7
3	33.6	55.6
4	48.6	56.7
5	32.7	56.3
6	32.5	63
