# Supplementary material for: RIG-I is an intracellular checkpoint that limits CD8+ T-cell antitumour immunity
Source: EMBO Mol Med. 2024 Sep 25;16(11):3005–25. doi: 10.1038/s44321-024-00136-9 (PMC11555380; doi:10.1038/s44321-024-00136-9)
Supplement: Supplementary file 10 — Source data Fig. 7 [file 44321_2024_136_MOESM10_ESM.zip]

Archive with 14 entries (8 files):
- Source Data Figure 7/7B/
- Source Data Figure 7/7B/Figure 7B.xlsx
- Source Data Figure 7/7C/
- Source Data Figure 7/7C/Figure 7C.tif
- Source Data Figure 7/7E/
- Source Data Figure 7/7E/Figure 7E.xlsx
- Source Data Figure 7/7F/
- Source Data Figure 7/7F/Figure 7F.tif
- Source Data Figure 7/7G/
- Source Data Figure 7/7G/Figure 7G.xlsx
- Source Data Figure 7/7G/Read me.txt
- Source Data Figure 7/7H/
- Source Data Figure 7/7H/Figure 7H.xlsx
- Source Data Figure 7/7H/Read me.txt
