# Supplementary material for: RIG-I is an intracellular checkpoint that limits CD8+ T-cell antitumour immunity
Source: EMBO Mol Med. 2024 Sep 25;16(11):3005–25. doi: 10.1038/s44321-024-00136-9 (PMC11555380; doi:10.1038/s44321-024-00136-9)
Supplement: Supplementary file 10 — Source data Fig. 7 [file 44321_2024_136_MOESM10_ESM.zip › Source Data Figure 7/7B/Figure 7B.xlsx]

## Sheet: Sheet1
			MC38 tumor size (mm2)
		Day	Rig-I+/+ + clg							Rig-I+/+ + α-PD-1							Rig-I-/- + clg							Rig-I-/- + α-PD-1
		0	0	0	0	0	0	0		0	0	0	0	0	0		0	0	0	0	0	0		0	0	0	0	0	0
		3	27.499	45.6135	44.8731	57.828	53.8704	29.9184		28.9	30.72	29.9018	36.068	34.932	33.798		34.7985	43.483	40.0056	31.518	42.7635	30.5578		33.8368	37.7848	35.6994	30.128	37.0625	41.9375
		6	42.1185	75.383	59.6953	53.2928	65.5136	56.8452		31.95	38.781	41.6079	35.7938	26.818	50.457		42.673	47.403	34.8534	25.6564	38.28	32.1912		43.6667	40.1172	37.2708	42.6403	47.2512	30.1878
		9	81.786	111.235	68.1987	92.2098	99.1272	84.1468		47.9979	31.641	38.1645	47.6772	43.8768	65.9974		51.1135	77.287	50.4	40.4225	50.4028	42.4072		50.8128	35.9803	51.471	51.4767	48.5915	44.94
		12	103.541	122.955	51.7424	100.873	121.545	107.031		44.0726	25.7623	33.222	33.3268	34.5498	52.0812		49.0028	60.1128	57.2595	26.1834	44.6208	51.3715		32.2543	49.7917	50.7104	38.6529	54.2481	30.6291
		15	113.682	172.55	70.9695	179.952	164.936	182.032		53.5304	24.9039	44.308	42.9976	23.672	57.5232		60.316	90.0576	69.9612	26.1954	62.217	78.551		26.208	75.6	48.5982	56.628	62.2692	25.2735
		18	146.688	219.914	98.7428	231.638	204.444	203.759		59.478	18.9952	77.8789	44.2845	27.255	64.4736		84.816	107.988	85.4152	35.0364	95.2425	107.188		27.18	55.4472	53.3624	75.1575	61.7234	20.7586
