# Supplementary material for: RIG-I is an intracellular checkpoint that limits CD8+ T-cell antitumour immunity
Source: EMBO Mol Med. 2024 Sep 25;16(11):3005–25. doi: 10.1038/s44321-024-00136-9 (PMC11555380; doi:10.1038/s44321-024-00136-9)
Supplement: Supplementary file 10 — Source data Fig. 7 [file 44321_2024_136_MOESM10_ESM.zip › Source Data Figure 7/7E/Figure 7E.xlsx]

## Sheet: Sheet1
			B16F10 tumor size (mm2)
		Day	Rig-I+/+ + clg						Rig-I+/+ + α-PD-1						Rig-I-/- + clg						Rig-I-/- + α-PD-1
		0	0	0	0	0	0		0	0	0	0	0		0	0	0	0	0		0	0	0	0	0
		4	33.7386	36.205	36.4968	36.5085	38.8007		43.9468	46.576	39.9375	44.8116	50.26		26.901	37.1718	28.5456	21.6931	24.5055		26.07	27.9792	25.0536	35.2107	35.0456
		6	67.3312	51.5122	49.01	60.5628	57.694		84.8188	51.9507	46.0964	77.041	70.3179		36.6333	50.3112	65.4965	52.1552	42.938		32.7	34.7378	28.975	39.6128	40
		8	97.3636	84.347	77.4556	98.9682	88.8976		106.104	89.9552	101.371	95.616	127.7		57.057	77.693	80.5147	73.3419	75.0177		40.802	40.4375	32.2599	44.3738	55.6278
		10	173.719	155.612	163.647	155.264	198.83		193.677	172.012	197.505	180.99	227.438		87.9532	115.205	119.472	108.394	109.377		52.6257	45.0192	44.7123	53.2896	64.605
