# Supplementary material for: RIG-I is an intracellular checkpoint that limits CD8+ T-cell antitumour immunity
Source: EMBO Mol Med. 2024 Sep 25;16(11):3005–25. doi: 10.1038/s44321-024-00136-9 (PMC11555380; doi:10.1038/s44321-024-00136-9)
Supplement: Supplementary file 10 — Source data Fig. 7 [file 44321_2024_136_MOESM10_ESM.zip › Source Data Figure 7/7G/Figure 7G.xlsx]

## Sheet: Sheet1
			MC38 bearing mice
		Days elapsed	Rig-I+/+ + clg	Rig-I-/- + clg	Rig-I+/+ + α-PD-1	Rig-I-/- + α-PD-1
		15	1
		17	1
		17	1
		17	1
		18	1
		18	1
		19	1
		20	1
		20	1
		21	1
		15		1
		16		1
		16		1
		20		1
		20		1
		21		1
		21		1
		22		1
		22		1
		23		1
		24		1
		15			1
		16			1
		18			1
		20			1
		20			1
		21			1
		22			1
		23			1
		23			1
		26			1
		20				1
		20				1
		21				1
		21				1
		22				1
		22				1
		22				1
		22				1
		23				1
		23				1
		24				1
