# Supplementary material for: RIG-I is an intracellular checkpoint that limits CD8+ T-cell antitumour immunity
Source: EMBO Mol Med. 2024 Sep 25;16(11):3005–25. doi: 10.1038/s44321-024-00136-9 (PMC11555380; doi:10.1038/s44321-024-00136-9)
Supplement: Supplementary file 10 — Source data Fig. 7 [file 44321_2024_136_MOESM10_ESM.zip › Source Data Figure 7/7G/Read me.txt]

For mice with tumor diameters exceeding 15mm, indicating excessive tumor volume, "1" is used to represent death.
