# Supplementary material for: RIG-I is an intracellular checkpoint that limits CD8+ T-cell antitumour immunity
Source: EMBO Mol Med. 2024 Sep 25;16(11):3005–25. doi: 10.1038/s44321-024-00136-9 (PMC11555380; doi:10.1038/s44321-024-00136-9)
Supplement: Supplementary file 10 — Source data Fig. 7 [file 44321_2024_136_MOESM10_ESM.zip › Source Data Figure 7/7H/Figure 7H.xlsx]

## Sheet: Sheet1
			B16F10 bearing mice
		Days elapsed	Rig-I+/+ + clg	Rig-I-/- + clg	Rig-I+/+ + α-PD-1	Rig-I-/- + α-PD-1
		13	1
		13	1
		13	1
		13	1
		15	1
		15	1
		15	1
		15	1
		15	1
		15	1
		15		1
		15		1
		15		1
		17		1
		17		1
		17		1
		19		1
		19		1
		20		1
		20		1
		12			1
		13			1
		14			1
		15			1
		15			1
		15			1
		16			1
		17			1
		17			1
		21			1
		21			1
		15				1
		20				1
		20				1
		20				1
		20				1
		22				1
		22				1
		22				1
		24				1
		24				1
		24				1
