# Supplementary material for: RIG-I is an intracellular checkpoint that limits CD8+ T-cell antitumour immunity
Source: EMBO Mol Med. 2024 Sep 25;16(11):3005–25. doi: 10.1038/s44321-024-00136-9 (PMC11555380; doi:10.1038/s44321-024-00136-9)
Supplement: Supplementary file 11 — Figure EV3 Source Data [file 44321_2024_136_MOESM11_ESM.zip]

Archive with 14 entries (9 files):
- Source Data Figure EV3/EV3A/
- Source Data Figure EV3/EV3A/Figure EV3A.xlsx
- Source Data Figure EV3/EV3A/Read me.txt
- Source Data Figure EV3/EV3B/
- Source Data Figure EV3/EV3B/Figure EV3B.xlsx
- Source Data Figure EV3/EV3B/Read me.txt
- Source Data Figure EV3/EV3C/
- Source Data Figure EV3/EV3C/Read me.txt
- Source Data Figure EV3/EV3D/
- Source Data Figure EV3/EV3D/Figure EV3D.xlsx
- Source Data Figure EV3/EV3D/Read me.txt
- Source Data Figure EV3/EV3E/
- Source Data Figure EV3/EV3E/Figure EV3E.xlsx
- Source Data Figure EV3/EV3E/Read me.txt
