# Supplementary material for: RIG-I is an intracellular checkpoint that limits CD8+ T-cell antitumour immunity
Source: EMBO Mol Med. 2024 Sep 25;16(11):3005–25. doi: 10.1038/s44321-024-00136-9 (PMC11555380; doi:10.1038/s44321-024-00136-9)
Supplement: Supplementary file 11 — Figure EV3 Source Data [file 44321_2024_136_MOESM11_ESM.zip › Source Data Figure EV3/EV3A/Figure EV3A.xlsx]

## Sheet: Sheet1
			MC38 bearing mice in Rig-I+/+/Rig-I-/- mouse model
		Days elapsed	Rig-I+/+ mouse	Rig-I-/- mouse
		22	1
		23	1
		23	1
		24	1
		24	1
		25	1
		26	1
		25		1
		30		1
		30		1
		31		1
		32		1
		32		1
		34		1
