# Supplementary material for: RIG-I is an intracellular checkpoint that limits CD8+ T-cell antitumour immunity
Source: EMBO Mol Med. 2024 Sep 25;16(11):3005–25. doi: 10.1038/s44321-024-00136-9 (PMC11555380; doi:10.1038/s44321-024-00136-9)
Supplement: Supplementary file 11 — Figure EV3 Source Data [file 44321_2024_136_MOESM11_ESM.zip › Source Data Figure EV3/EV3B/Figure EV3B.xlsx]

## Sheet: Sheet1
			MC38 bearing mice in B-NDG mouse transfer model
		Days elapsed	Rig-I+/+ CD8+ T cells	Rig-I-/- mouse CD8+ T cells
		15	1
		17	1
		17	1
		17	1
		18	1
		18	1
		19	1
		20	1
		20	1
		16		1
		20		1
		20		1
		21		1
		21		1
		22		1
		22		1
		23		1
		24		1
