# Supplementary material for: RIG-I is an intracellular checkpoint that limits CD8+ T-cell antitumour immunity
Source: EMBO Mol Med. 2024 Sep 25;16(11):3005–25. doi: 10.1038/s44321-024-00136-9 (PMC11555380; doi:10.1038/s44321-024-00136-9)
Supplement: Supplementary file 11 — Figure EV3 Source Data [file 44321_2024_136_MOESM11_ESM.zip › Source Data Figure EV3/EV3C/Read me.txt]

Numbers 1-9 refer to wild-type RIG-I mice; while numbers 10-15 refer to RIG-I knockout mice.
The FAC  files have been submitted in BioStudies with the accession number: S-BSST1481.
