# Supplementary material for: RIG-I is an intracellular checkpoint that limits CD8+ T-cell antitumour immunity
Source: EMBO Mol Med. 2024 Sep 25;16(11):3005–25. doi: 10.1038/s44321-024-00136-9 (PMC11555380; doi:10.1038/s44321-024-00136-9)
Supplement: Supplementary file 11 — Figure EV3 Source Data [file 44321_2024_136_MOESM11_ESM.zip › Source Data Figure EV3/EV3D/Figure EV3D.xlsx]

## Sheet: Sheet1
			MC38 tumor-bearing mice
			IFN-γ of CD8+ T cell in spleen
		mouse	Rig-I+/+	Rig-I-/-
		1	16.1	17.3
		2	4.4	13.8
		3	4.92	11.6
		4	1.58	11.7
		5	1.34	5.15
		6	1.54	4.36
		7	2.55
		8	3.9
		9	5.96
