# Supplementary material for: RIG-I is an intracellular checkpoint that limits CD8+ T-cell antitumour immunity
Source: EMBO Mol Med. 2024 Sep 25;16(11):3005–25. doi: 10.1038/s44321-024-00136-9 (PMC11555380; doi:10.1038/s44321-024-00136-9)
Supplement: Supplementary file 11 — Figure EV3 Source Data [file 44321_2024_136_MOESM11_ESM.zip › Source Data Figure EV3/EV3E/Figure EV3E.xlsx]

## Sheet: Sheet1
			MC38 tumor-bearing mice
			MFI of CD8+ IFN-γ in spleen
		mouse	Rig-I+/+	Rig-I-/-
		1	3430	3555
		2	2987	3420
		3	2561	3681
		4	2212	3314
		5	2245	3202
		6	3142	2928
		7	2480
		8	2240
		9	2800
