# Supplementary material for: RIG-I is an intracellular checkpoint that limits CD8+ T-cell antitumour immunity
Source: EMBO Mol Med. 2024 Sep 25;16(11):3005–25. doi: 10.1038/s44321-024-00136-9 (PMC11555380; doi:10.1038/s44321-024-00136-9)
Supplement: Supplementary file 12 — EV Figure Source Data [file 44321_2024_136_MOESM12_ESM.zip]

Archive with 8 entries (8 files):
- Source_Data_Figure_EV1.zip
- __MACOSX/._Source_Data_Figure_EV1.zip
- Source_Data_Figure_EV2.zip
- __MACOSX/._Source_Data_Figure_EV2.zip
- Source_Data_Figure_EV3.zip
- __MACOSX/._Source_Data_Figure_EV3.zip
- Source_Data_Figure_EV4.zip
- __MACOSX/._Source_Data_Figure_EV4.zip
